# Supplementary material for: Artificial reefs and marine protected areas: a study in willingness to pay to access Folkestone Marine Reserve, Barbados, West Indies
Source: PeerJ. 2016 Jul 20;4:e2175. doi: 10.7717/peerj.2175 (PMC4958003; doi:10.7717/peerj.2175)
Supplement: Supplemental Information 1 [file peerj-04-2175-s001.csv]

mid	low	up	catstop	age	gender	educ	barbvis	barbnight	snorkexp	divesnork	satissnork	activit	survetype	concern	ngoadmin	fundeduc	artreef	envgrp	envconc	catcruise	divefmr	nospview	turtview	satrip	retfmr	fishlife	corlife	seawater
17.5	15	20	1	43	0	13	1	10	0	0	1	3	0	1	1	0	0	0	9	1	0	1	0	1	0	1	1	1
12.5	10	15	1	53	0	20	15	21	0	1	1	5	0	1	1	0	1	0	10	2	1	3	1	1	1	1	0	0
12.5	10	15	1	45	1	16	10	8	1	0	1	3	0	1	1	0	1	0	6	10	1	2	1	1	1	1	1	1
17.5	15	20	0	48	1	17	1	14	0	0	1	3	0	0	1	1	1	0	8	1	0	4	1	1	1	1	0	1
17.5	15	20	0	36	0	11	1	14	0	0	1	3	0	0	1	0	0	0	8	1	0	4	1	1	1	1	0	1
65	60	70	0	22	0	14	1	14	0	0	1	4	0	1	0	0	1	0	8	1	0	5	1	1	1	1	1	1
17.5	15	20	1	25	0	14	1	10	0	0	1	4	0	1	1	0	1	0	3	1	0	2	0	1	1	1	1	1
17.5	15	20	1	26	1	16	1	10	0	0	1	3	0	1	1	1	1	0	5	1	0	2	0	1	1	1	1	1
55	50	60	0	18	0	14	1	10	0	0	1	5	0	1	1	0	1	0	10	1	0	6	1	1	1	1	1	1
17.5	15	20	0	33	0	19	1	7	0	0	1	3	0	0	0	1	1	0	6	1	0	3	1	1	1	1	1	1
9	8	10	1	18	1	12	3	30	0	0	1	3	0	1	1	1	0	0	4	3	0	2	0	1	1	1	1	1
12.5	10	15	1	38	1	23	10	14	1	0	1	5	0	1	1	1	1	0	5	10	0	1	0	1	1	0	1	1
22.5	20	25	0	18	0	12	1	14	0	1	1	4	0	0	0	1	0	0	7	1	0	4	1	1	1	1	1	1
6.5	5	8	1	32	0	16	8	14	0	1	0	5	0	1	1	1	0	0	7	3	0	2	0	1	1	0	0	0
12.5	10	15	1	58	1	12	6	7	0	0	1	3	0	1	1	0	1	0	6	5	0	2	0	1	1	1	1	1
45	40	50	0	23	0	14	1	14	0	0	1	5	0	0	0	1	0	0	9	1	0	5	1	1	1	1	1	1
22.5	20	25	0	25	1	13	1	7	0	0	1	3	0	1	0	0	1	0	6	1	0	4	1	1	1	0	0	1
22.5	20	25	0	23	0	15	3	7	1	0	1	4	0	1	0	0	1	0	6	3	0	4	1	1	1	0	0	1
12.5	10	15	0	18	0	11	6	16	0	1	1	3	0	0	1	1	0	0	7	4	0	3	1	1	1	0	0	1
12.5	10	15	0	23	0	15	18	16	0	1	1	3	0	0	1	1	1	0	7	4	1	2	0	1	1	0	0	1
12.5	10	15	0	51	1	17	20	16	0	1	1	3	0	1	1	1	1	0	5	4	1	3	0	1	1	0	0	1
12.5	10	15	1	49	0	14	1	14	0	1	1	5	0	1	1	0	1	0	6	1	0	3	0	2	0	1	1	1
22.5	20	25	1	38	0	20	1	14	0	1	1	3	0	1	1	0	0	0	5	1	0	4	0	1	0	1	0	1
35	30	40	0	38	1	16	1	14	0	1	1	3	0	1	0	1	1	0	6	1	0	5	1	1	0	1	0	1
45	40	50	0	21	0	16	1	14	0	0	1	3	0	1	1	0	0	0	8	1	0	4	1	1	1	1	1	1
17.5	15	20	0	49	1	18	1	14	0	0	1	3	0	1	1	0	1	0	9	1	0	3	1	1	0	1	1	0
12.5	10	15	0	46	1	16	1	14	0	1	1	5	0	1	1	0	1	0	7	1	1	3	1	1	1	1	0	1
45	40	50	0	18	1	13	1	14	0	0	1	5	0	1	0	0	0	1	7	1	0	4	1	1	1	1	1	1
6.5	5	8	0	43	1	14	1	14	1	1	1	4	0	1	0	0	1	0	7	1	0	3	1	1	0	0	1	0
12.5	10	15	0	39	1	18	4	10	0	0	1	6	0	1	0	1	1	0	7	1	0	3	1	1	1	1	1	1
6.5	5	8	1	44	1	16	1	14	1	1	0	4	0	1	1	1	1	0	8	10	0	3	0	0	1	0	0	1
12.5	10	15	0	28	0	11	1	10	0	0	0	4	0	1	1	0	0	0	5	1	0	3	1	1	1	0	0	1
12.5	10	15	0	26	0	16	1	10	0	0	1	4	0	1	1	1	1	0	5	1	0	3	1	1	0	0	0	1
12.5	10	15	0	29	1	16	1	14	0	0	1	4	0	0	1	1	0	0	6	1	0	2	0	1	1	1	0	1
12.5	10	15	1	29	0	16	1	14	0	0	1	4	0	0	1	1	0	0	7	1	0	2	0	1	1	1	1	1
12.5	10	15	1	32	0	15	1	7	0	1	1	3	0	1	1	0	1	0	8	1	0	2	0	1	0	1	1	1
22.5	20	25	0	31	1	18	1	7	0	0	1	4	0	1	1	0	1	0	8	1	0	4	1	1	0	1	1	1
17.5	15	20	1	54	1	13	3	14	1	0	1	5	0	0	1	0	0	0	8	2	0	4	0	1	1	1	0	1
22.5	20	25	0	18	0	12	1	7	0	0	1	3	0	1	1	0	0	0	7	1	0	4	1	1	1	1	1	1
27.5	25	30	0	49	0	16	1	7	0	0	1	3	0	1	1	0	1	0	8	1	0	5	1	1	1	1	1	1
9	8	10	1	32	1	17	10	30	1	0	1	4	0	1	0	0	1	0	7	4	0	1	0	1	1	1	1	1
17.5	15	20	1	33	0	20	3	7	0	0	0	3	0	1	1	1	1	1	9	1	0	4	1	0	1	0	0	1
12.5	10	15	1	28	0	18	1	7	0	0	0	3	0	1	1	1	1	1	8	1	0	4	1	1	1	0	0	1
27.5	25	30	1	32	0	27	1	7	0	0	0	4	0	1	1	1	1	0	8	1	0	4	1	0	1	0	0	1
12.5	10	15	0	32	1	12	1	14	0	0	0	5	0	1	0	1	1	0	7	1	0	2	0	1	1	0	0	1
17.5	15	20	0	29	0	16	1	14	0	0	0	5	0	0	0	1	1	0	7	1	0	4	1	0	1	0	0	1
22.5	20	25	0	68	0	20	2	14	0	0	1	4	0	1	0	1	1	0	9	1	0	5	1	1	0	1	1	1
17.5	15	20	1	48	1	22	1	7	0	0	1	3	0	1	0	1	0	0	9	1	0	3	0	1	1	1	0	1
45	40	50	0	43	0	21	1	9	0	0	1	4	0	1	0	0	1	0	10	1	0	5	1	1	1	1	1	1
9	8	10	1	18	1	11	3	14	0	1	1	4	0	0	1	1	1	0	3	3	1	1	0	1	0	1	1	0
6.5	5	8	0	38	1	14	8	14	1	1	0	4	0	1	1	1	1	0	7	7	1	3	1	0	1	1	0	1
27.5	25	30	0	39	0	23	2	5	0	0	0	4	0	1	0	1	0	1	10	1	0	4	1	0	1	0	0	1
22.5	20	25	0	42	1	25	2	5	0	0	0	3	0	1	0	0	0	0	10	1	0	3	1	0	1	0	0	0
9	8	10	1	50	1	18	1	7	1	0	1	2	0	1	0	1	1	1	9	1	0	2	0	0	0	1	0	1
17.5	15	20	0	36	0	18	1	25	0	0	1	3	0	0	0	1	0	1	7	1	0	4	1	1	1	1	0	1
6.5	5	8	0	41	1	14	4	14	1	1	0	4	0	1	1	0	1	0	8	5	1	3	1	0	1	1	0	1
65	60	70	0	33	0	16	1	11	0	0	1	4	0	1	1	0	0	0	9	1	0	5	1	1	1	1	0	1
45	40	50	0	18	0	11	1	11	0	0	1	4	0	1	1	0	1	0	9	1	0	5	1	1	1	0	0	1
55	50	60	0	44	1	20	1	11	1	1	0	4	0	1	1	0	1	0	9	1	0	6	1	1	1	0	0	1
17.5	15	20	0	18	0	13	1	12	0	0	1	3	0	0	1	0	1	0	7	1	0	5	1	1	1	1	1	1
9	8	10	0	51	0	19	1	14	0	0	1	4	0	1	1	1	0	0	7	1	0	2	0	1	1	1	1	1
35	30	40	0	18	1	11	1	10	0	0	1	3	0	1	0	0	1	0	6	1	0	5	1	1	1	1	1	1
9	8	10	1	44	0	11	3	18	0	0	1	3	0	0	1	0	0	0	6	1	0	2	0	1	0	0	0	1
17.5	15	20	0	25	1	18	1	7	0	0	1	4	0	0	1	1	0	0	7	1	0	3	1	1	1	1	1	1
17.5	15	20	0	25	0	17	1	7	0	0	1	3	0	0	1	0	0	0	5	1	0	4	1	1	0	1	1	1
3.5	2	5	1	23	1	14	1	8	0	0	1	4	0	1	1	0	1	0	5	1	0	2	0	1	1	1	1	1
6.5	5	8	1	20	0	14	1	8	0	0	1	4	0	1	1	0	1	0	7	1	0	3	0	1	1	1	1	1
12.5	10	15	1	49	1	17	2	8	1	0	1	4	0	1	1	1	1	0	10	1	0	3	0	1	1	1	0	1
12.5	10	15	1	18	1	11	2	8	1	0	1	4	0	1	1	0	1	0	9	1	0	3	0	1	1	1	0	1
22.5	20	25	0	18	0	13	2	8	1	0	1	4	0	1	1	0	1	0	10	1	0	4	1	1	1	1	0	1
17.5	15	20	0	21	1	15	1	13	0	1	0	5	0	1	1	1	0	0	6	1	0	3	1	0	0	0	0	1
27.5	25	30	0	49	1	11	1	13	1	1	0	6	0	0	1	1	1	0	9	1	0	4	1	0	0	0	0	1
22.5	20	25	1	31	0	17	1	10	1	0	1	3	0	0	1	1	0	0	7	1	0	4	1	1	0	1	1	1
17.5	15	20	0	33	0	19	1	10	0	0	1	3	0	0	1	0	1	1	6	1	0	3	1	1	1	1	1	1
17.5	15	20	1	29	0	18	1	10	0	0	1	3	0	0	1	1	1	0	7	1	0	3	1	1	1	1	1	1
17.5	15	20	0	43	0	15	1	14	0	0	1	3	0	1	1	1	1	0	7	1	0	4	1	1	0	1	1	1
22.5	20	25	0	19	0	14	1	14	0	0	1	3	0	1	1	1	1	0	7	1	0	6	1	1	1	1	0	1
12.5	10	15	0	69	1	12	2	14	0	0	1	3	0	0	0	1	1	0	8	3	0	3	1	1	1	1	0	1
12.5	10	15	0	46	1	13	1	14	0	1	1	3	0	1	0	0	0	0	6	1	0	3	1	1	0	1	1	1
17.5	15	20	0	21	0	17	1	14	0	0	1	3	0	1	1	0	1	0	5	1	0	4	1	1	1	1	0	1
17.5	15	20	0	47	1	19	10	12	0	1	1	3	0	1	1	1	0	0	7	3	1	4	1	0	1	0	0	1
9	8	10	0	18	0	11	1	10	0	0	1	4	0	0	1	0	1	0	4	1	0	2	0	1	0	0	0	1
9	8	10	0	19	0	11	1	10	0	0	1	3	0	0	1	1	1	0	3	1	0	2	0	1	0	0	0	1
17.5	15	20	0	28	1	11	1	10	1	1	1	6	0	0	1	0	0	0	7	1	0	4	1	1	0	1	1	1
12.5	10	15	0	30	0	18	1	10	1	1	1	6	0	0	1	0	0	0	2	1	0	2	1	1	1	1	1	1
12.5	10	15	0	43	0	11	1	15	0	0	1	6	0	0	1	1	1	0	6	1	0	3	1	1	1	1	1	1
22.5	20	25	0	42	0	19	1	15	0	0	1	6	0	0	1	0	1	0	10	1	0	5	1	1	1	1	1	1
22.5	20	25	0	18	0	13	1	15	0	0	1	4	0	0	1	0	1	0	9	1	0	4	1	1	1	1	1	1
9	8	10	1	43	1	18	1	10	0	0	1	3	0	1	1	0	1	0	7	1	0	2	0	1	1	1	1	1
9	8	10	0	31	1	11	1	7	0	0	1	3	0	1	1	0	1	0	8	1	0	3	1	1	1	1	0	1
22.5	20	25	0	50	1	23	1	7	0	0	0	3	0	1	1	0	0	0	8	1	0	5	1	1	1	1	1	1
12.5	10	15	0	56	0	11	2	14	0	0	1	3	0	1	1	1	1	0	8	1	0	3	1	1	1	1	0	1
22.5	20	25	0	28	0	18	28	11	1	1	1	4	0	0	1	1	1	1	7	10	0	4	1	1	1	0	0	1
12.5	10	15	0	30	1	18	5	11	1	0	0	3	0	0	1	1	1	1	10	5	0	3	1	0	1	0	0	1
12.5	10	15	1	25	0	17	1	7	0	0	1	3	0	1	0	0	1	0	6	1	0	4	1	1	1	0	0	1
12.5	10	15	1	27	1	17	1	7	0	0	1	3	0	1	0	0	1	0	6	1	0	4	1	1	1	0	0	1
55	50	60	0	38	0	17	1	10	0	0	1	4	0	0	0	1	1	0	9	1	0	6	1	1	1	1	1	1
35	30	40	0	41	1	20	1	10	1	1	1	4	0	1	1	1	1	0	10	1	0	6	1	0	1	1	1	1
6.5	5	8	0	33	1	16	5	14	1	1	0	4	0	1	1	1	1	0	6	5	1	3	1	0	1	0	0	1
6.5	5	8	0	42	1	18	4	7	1	1	1	4	0	1	1	1	1	0	6	3	1	3	1	0	1	0	0	1
17.5	15	20	1	36	0	20	1	2	1	1	0	3	0	1	1	0	1	0	8	1	0	4	1	0	1	1	0	1
12.5	10	15	0	29	0	13	1	10	0	0	1	3	0	1	1	1	0	0	5	1	0	3	0	1	1	1	0	1
12.5	10	15	0	41	0	16	1	10	0	0	1	3	0	1	1	1	0	0	5	1	0	3	1	1	0	0	0	1
9	8	10	1	53	0	13	15	21	1	1	1	3	0	1	1	0	1	0	7	8	1	2	1	0	1	0	0	1
17.5	15	20	1	32	1	12	10	21	0	1	1	7	0	1	1	0	1	0	5	30	1	4	1	1	1	0	0	1
27.5	25	30	1	30	0	25	10	21	0	0	0	6	0	1	1	1	1	0	7	5	0	4	1	1	1	0	0	1
12.5	10	15	0	55	1	15	8	21	1	1	0	3	0	1	1	0	1	1	7	12	1	3	1	1	1	0	0	1
17.5	15	20	0	43	1	23	5	14	0	0	1	4	0	0	0	0	1	0	8	1	0	3	1	1	0	1	0	0
17.5	15	20	1	36	1	11	1	7	0	1	1	4	0	1	0	0	0	0	7	1	0	3	1	1	1	1	1	1
17.5	15	20	1	38	0	11	1	7	0	0	1	4	0	1	0	1	0	0	5	1	0	3	1	1	1	1	1	1
12.5	10	15	1	52	0	23	1	14	1	0	1	3	0	0	0	1	1	1	10	1	0	2	0	1	1	0	0	1
6.5	5	8	1	58	1	18	1	14	1	0	1	3	0	0	0	0	1	0	4	1	0	4	1	1	0	0	0	1
12.5	10	15	0	39	1	20	1	10	0	1	1	3	0	1	1	1	1	0	5	1	0	3	1	1	1	1	0	0
22.5	20	25	0	36	0	18	1	10	0	1	1	3	0	0	1	1	1	0	7	1	0	4	1	1	1	0	0	0
6.5	5	8	0	65	0	11	1	14	0	0	0	3	0	1	0	1	1	0	7	1	0	3	1	1	0	0	0	1
9	8	10	0	67	1	16	1	14	0	0	1	3	0	1	0	0	1	0	7	1	0	3	1	1	0	0	0	1
9	8	10	0	44	0	19	1	12	1	1	1	3	0	1	1	1	1	0	5	1	0	3	1	1	1	1	0	1
12.5	10	15	0	52	1	16	1	12	1	1	1	3	0	1	1	1	1	0	7	1	0	3	1	1	1	1	0	1
12.5	10	15	0	49	0	18	1	12	1	1	1	3	0	1	1	1	1	0	6	1	0	3	1	1	1	1	0	1
9	8	10	0	41	1	12	5	7	1	1	0	4	0	1	1	0	1	0	6	6	1	3	1	0	1	0	0	1
12.5	10	15	0	43	0	12	6	14	1	1	0	3	0	1	1	0	1	0	7	4	1	2	1	1	1	0	0	1
9	8	10	0	53	1	13	10	21	1	1	1	3	0	1	1	0	1	0	6	4	1	3	1	1	1	0	0	1
27.5	25	30	0	52	0	18	8	14	1	1	1	4	1	1	1	0	1	0	10	3	1	6	1	1	1	1	0	1
27.5	25	30	0	48	0	19	2	14	0	0	1	3	1	0	0	1	1	0	9	3	0	4	1	1	1	1	1	1
22.5	20	25	0	47	1	17	1	10	1	1	1	3	1	1	1	1	1	0	10	1	0	4	1	1	1	1	0	1
6.5	5	8	1	54	0	11	6	10	0	0	1	4	1	1	1	0	1	0	10	5	0	2	0	1	1	0	0	1
12.5	10	15	1	48	1	13	6	10	1	1	1	3	1	1	0	0	1	0	10	3	1	3	1	1	1	0	0	1
35	30	40	0	55	1	12	1	8	1	1	1	3	1	1	1	0	1	0	8	1	0	5	1	1	1	1	1	1
9	8	10	1	22	1	17	1	7	0	0	1	3	1	0	0	1	1	0	5	1	0	2	1	1	1	1	1	1
27.5	25	30	0	20	1	16	2	10	0	0	1	5	1	0	1	1	1	0	7	3	0	4	1	1	1	1	0	1
22.5	20	25	1	54	1	13	10	21	0	1	0	3	1	1	1	0	1	0	7	2	0	3	1	1	1	1	0	0
12.5	10	15	1	31	0	18	1	7	0	0	1	3	1	0	1	0	1	0	4	1	0	2	0	1	0	1	1	1
17.5	15	20	1	58	0	17	1	8	0	0	1	3	1	1	0	1	1	0	10	1	0	4	1	1	0	1	1	1
6.5	5	8	0	59	1	19	1	7	0	0	1	3	1	0	1	0	1	0	7	1	0	4	1	1	1	1	1	1
22.5	20	25	0	33	1	13	1	7	1	0	1	3	1	1	1	0	1	0	7	1	0	4	1	0	1	0	0	1
65	60	70	0	51	0	16	1	14	1	1	1	5	1	0	1	0	1	0	10	1	0	5	1	1	1	1	1	1
35	30	40	0	52	1	17	1	14	0	1	1	5	1	0	0	1	1	1	9	1	0	5	1	1	1	1	1	1
35	30	40	0	33	0	17	1	7	1	1	1	5	1	1	1	0	1	0	8	1	0	4	1	1	1	1	1	1
9	8	10	0	36	1	17	1	6	1	1	1	3	1	0	1	1	1	0	5	1	0	4	0	1	0	1	0	1
27.5	25	30	0	36	1	18	1	13	1	0	1	3	1	0	0	0	1	0	10	1	0	4	1	1	1	0	0	1
22.5	20	25	0	31	0	16	1	13	1	0	1	3	1	0	1	1	1	0	10	1	0	4	1	1	1	0	0	1
22.5	20	25	0	18	0	14	1	13	0	0	1	3	1	0	0	1	1	0	9	1	0	4	1	1	1	0	0	1
22.5	20	25	1	55	1	11	7	10	0	0	1	3	1	0	1	1	1	0	7	3	0	4	1	1	1	1	0	1
35	30	40	1	54	0	16	3	14	0	0	0	3	1	1	1	1	1	0	9	2	0	3	0	1	1	1	1	1
17.5	15	20	0	18	0	11	2	14	0	0	0	4	1	1	1	1	1	0	6	1	0	4	1	0	1	1	0	1
3.5	2	5	1	48	1	11	1	14	0	0	1	3	1	0	0	1	0	0	8	1	0	3	0	1	1	1	1	1
17.5	15	20	0	18	0	13	2	14	0	0	1	3	1	1	1	1	1	1	7	1	0	6	1	1	0	1	1	1
12.5	10	15	0	36	1	13	1	7	0	0	1	4	1	0	1	0	1	0	7	1	0	3	1	1	1	0	0	1
6.5	5	8	0	69	1	17	1	7	1	0	0	3	1	1	1	0	1	0	10	1	0	2	1	0	0	0	0	1
22.5	20	25	0	41	0	16	1	14	1	0	1	6	1	1	1	1	1	0	8	1	0	3	1	1	1	0	0	1
12.5	10	15	0	43	1	11	1	14	1	1	1	7	1	1	1	1	1	0	10	1	0	2	1	1	1	0	0	1
22.5	20	25	1	54	1	13	5	14	1	0	1	4	1	1	1	0	1	1	9	1	0	3	1	1	1	1	1	1
22.5	20	25	1	54	0	18	5	14	1	1	1	4	1	1	1	1	1	1	8	1	0	4	1	1	1	1	1	1
6.5	5	8	0	58	1	16	8	14	1	1	0	4	1	1	1	1	1	0	6	8	1	2	1	0	1	0	0	1
17.5	15	20	0	52	0	12	2	14	1	0	1	3	1	0	1	0	1	0	8	2	0	4	1	1	1	1	0	1
17.5	15	20	0	65	1	19	30	14	1	1	0	4	1	1	0	1	1	0	8	12	1	4	1	1	1	1	0	1
12.5	10	15	0	32	1	12	1	7	0	0	0	3	1	1	1	1	0	0	6	1	0	3	1	1	1	1	1	1
17.5	15	20	0	28	1	16	1	7	0	0	1	3	1	1	1	1	1	0	8	1	0	4	1	1	1	1	1	1
12.5	10	15	0	18	1	13	3	14	0	0	1	3	1	1	1	1	0	0	3	1	0	3	1	1	1	1	0	0
12.5	10	15	0	25	1	19	3	14	1	1	1	4	1	1	1	1	0	0	5	1	0	3	1	1	1	0	0	0
9	8	10	0	21	0	13	3	14	0	0	1	3	1	1	1	1	0	0	3	1	0	3	1	1	1	0	0	0
3.5	2	5	0	46	1	15	3	14	0	0	1	3	1	1	1	1	1	0	5	1	0	3	1	1	1	1	1	1
17.5	15	20	1	19	0	13	1	8	0	0	0	4	1	1	1	0	1	0	9	1	0	4	1	1	1	1	1	1
12.5	10	15	1	46	1	18	3	14	0	0	1	3	1	1	0	0	0	0	5	1	0	3	1	1	0	0	0	1
22.5	20	25	1	39	1	20	1	5	0	0	1	5	1	1	0	0	0	0	7	1	0	4	0	1	1	0	1	1
55	50	60	0	41	1	20	10	14	0	0	0	5	1	0	1	1	0	0	10	1	0	5	1	0	1	0	0	0
35	30	40	0	19	0	14	2	14	0	1	1	4	1	1	1	1	1	0	8	1	0	4	1	1	1	1	0	1
27.5	25	30	0	18	0	13	2	14	0	0	1	4	1	1	1	1	0	0	7	1	0	4	1	1	1	0	0	1
6.5	5	8	0	20	0	12	1	10	0	0	1	3	1	0	1	0	0	0	7	1	0	2	1	1	1	1	1	1
12.5	10	15	0	18	0	13	1	7	0	0	1	3	1	1	1	1	0	0	9	1	0	3	1	1	1	1	1	1
6.5	5	8	0	52	1	20	1	7	1	1	1	3	1	1	1	1	1	0	6	1	0	3	1	1	1	1	1	1
9	8	10	0	18	1	13	1	7	0	0	1	4	1	1	1	1	0	0	9	1	0	3	1	1	1	1	1	1
12.5	10	15	0	22	1	16	1	7	1	1	1	4	1	1	1	1	0	0	10	1	0	3	1	1	1	1	1	1
12.5	10	15	1	34	1	13	1	7	1	0	0	3	1	1	1	0	0	0	6	1	0	3	0	1	1	1	0	1
12.5	10	15	1	34	0	13	1	7	1	0	0	3	1	1	1	1	0	0	5	1	0	3	1	1	1	1	0	1
9	8	10	0	42	0	15	4	14	0	0	1	3	1	1	1	0	0	0	6	1	0	2	0	1	1	1	1	1
6.5	5	8	0	45	1	15	4	14	0	0	1	3	1	1	1	0	1	0	6	1	0	2	0	1	1	1	1	1
6.5	5	8	0	53	1	20	1	11	1	0	0	3	1	0	0	0	0	0	10	1	0	2	1	1	0	0	0	1
6.5	5	8	1	44	1	16	3	18	0	1	0	3	1	1	0	0	1	1	5	1	0	1	0	0	0	0	0	1
6.5	5	8	1	53	0	11	1	11	0	1	0	3	1	1	0	0	1	0	6	1	0	1	0	0	0	0	0	1
35	30	40	0	44	1	19	1	10	0	0	0	4	1	0	1	0	0	0	8	1	0	3	1	1	1	0	0	1
12.5	10	15	0	53	0	11	1	14	0	0	1	5	1	1	1	0	1	0	5	1	0	4	1	1	0	1	1	1
35	30	40	0	46	1	13	1	14	1	1	1	5	1	0	1	1	1	1	7	1	0	5	1	1	0	1	1	1
12.5	10	15	0	47	0	13	1	14	0	0	1	3	1	1	1	0	1	0	6	1	0	3	1	1	1	1	0	1
12.5	10	15	0	47	0	13	1	11	0	0	1	4	1	1	1	0	1	1	7	1	0	2	1	1	1	1	0	1
22.5	20	25	0	45	1	13	1	14	1	0	1	6	1	0	1	0	1	0	5	1	0	4	1	1	1	1	1	1
12.5	10	15	0	64	1	17	8	14	1	1	1	3	1	1	0	1	1	0	8	3	0	4	1	1	1	0	0	1
22.5	20	25	0	32	0	11	1	13	0	0	1	5	1	1	0	0	0	0	5	1	0	4	1	1	1	1	1	1
3.5	2	5	0	26	0	12	1	10	0	0	1	4	1	1	0	0	0	0	7	1	0	2	1	1	1	1	1	1
27.5	25	30	0	35	0	11	1	10	0	0	1	4	1	1	1	0	0	0	6	1	0	4	1	1	0	1	0	1
22.5	20	25	0	40	0	16	2	10	0	0	1	3	1	1	1	0	0	0	6	1	0	4	1	1	0	1	1	1
17.5	15	20	0	18	0	12	1	10	0	0	1	3	1	1	1	1	0	0	6	1	0	3	1	1	0	1	1	1
22.5	20	25	0	43	1	18	2	10	0	0	1	3	1	1	1	0	0	0	6	1	0	3	1	1	0	1	1	1
9	8	10	0	24	0	18	1	10	0	0	1	3	1	1	1	1	1	0	8	1	0	3	1	1	1	1	1	1
12.5	10	15	0	45	1	14	1	14	0	0	1	3	1	0	0	1	1	0	8	1	0	3	1	1	1	1	0	1
17.5	15	20	0	57	0	17	1	7	0	0	1	4	1	1	1	1	1	0	10	1	0	4	1	1	1	1	1	1
17.5	15	20	0	19	0	13	1	14	0	0	1	4	1	1	1	0	1	0	7	1	0	4	1	1	1	1	1	1
12.5	10	15	0	52	1	17	3	14	0	0	1	4	1	1	1	0	1	1	7	1	0	3	1	1	1	1	0	1
12.5	10	15	0	52	0	18	1	10	1	1	1	4	1	1	1	0	1	0	10	1	0	3	1	0	1	0	0	1
12.5	10	15	0	50	1	21	1	10	1	1	1	4	1	1	1	1	1	0	10	1	0	3	1	0	1	0	0	1
22.5	20	25	0	18	0	13	1	10	0	0	1	4	1	1	1	0	0	0	8	1	0	4	1	1	1	1	0	1
12.5	10	15	0	48	0	19	3	14	0	0	1	4	1	1	1	0	1	0	5	1	0	3	1	1	1	1	0	1
17.5	15	20	0	18	0	13	1	14	0	0	1	4	1	1	1	1	0	1	7	1	0	4	1	1	1	1	1	1
12.5	10	15	0	22	1	15	1	14	1	0	1	4	1	0	0	0	1	0	5	1	0	2	1	1	0	0	0	1
17.5	15	20	0	21	0	13	1	14	1	0	1	4	1	0	0	0	0	0	7	1	0	3	1	1	0	0	0	1
12.5	10	15	1	18	1	13	1	7	0	0	1	3	1	0	0	0	1	0	5	1	0	2	1	1	1	1	0	1
22.5	20	25	1	47	0	14	1	7	1	1	1	3	1	0	0	1	1	0	6	1	0	4	1	1	1	1	0	1
9	8	10	0	44	0	19	2	14	0	0	1	3	1	1	0	0	1	0	6	1	0	2	1	1	1	1	1	1
12.5	10	15	0	42	0	22	3	14	0	0	1	3	1	1	0	0	1	0	7	1	0	2	1	1	1	1	1	1
12.5	10	15	0	53	0	12	5	14	0	0	1	4	1	0	1	0	0	0	7	3	0	4	1	1	1	1	1	1
6.5	5	8	0	53	1	16	5	14	1	1	1	5	1	0	1	1	1	0	7	3	1	4	1	1	1	1	1	1
22.5	20	25	0	53	1	13	2	14	0	0	1	3	1	1	1	1	1	0	8	1	0	6	1	1	1	1	0	0
22.5	20	25	0	47	0	13	2	11	1	1	1	5	1	0	1	1	0	0	8	1	0	4	1	1	1	1	1	1
22.5	20	25	0	29	1	15	1	7	0	0	1	4	1	0	1	0	1	0	8	1	0	4	1	1	1	0	0	1
22.5	20	25	0	28	0	18	1	7	0	0	1	3	1	0	1	1	1	0	8	1	0	4	1	1	1	0	0	1
12.5	10	15	0	40	0	15	3	14	0	0	1	4	1	1	0	1	1	0	8	1	0	3	1	0	1	0	0	1
17.5	15	20	0	33	1	15	2	7	1	0	0	3	1	1	1	1	0	0	9	1	0	6	1	1	1	1	0	1
35	30	40	0	32	0	15	1	7	1	0	0	3	1	1	1	1	0	1	9	1	0	5	1	1	1	1	0	1
6.5	5	8	1	51	0	12	3	13	0	0	1	3	1	1	1	1	0	0	3	1	0	2	0	1	1	1	0	1
9	8	10	1	51	1	11	4	13	0	0	1	3	1	1	1	0	0	0	4	1	0	2	0	1	1	1	0	1
45	40	50	0	27	1	16	2	7	1	0	1	3	1	0	0	0	0	0	8	1	0	4	1	1	1	0	0	1
12.5	10	15	0	50	0	19	1	7	0	0	1	4	1	1	1	1	0	0	6	1	0	3	1	1	0	1	1	1
12.5	10	15	0	67	1	19	10	7	0	0	1	4	1	1	1	1	1	0	6	1	0	4	1	1	0	0	0	1
12.5	10	15	0	20	1	16	1	7	0	0	1	4	1	1	1	0	1	0	7	1	0	3	1	1	1	1	1	1
12.5	10	15	0	30	0	15	1	7	0	0	1	3	1	1	0	0	0	0	6	1	0	3	1	1	0	1	0	1
17.5	15	20	0	30	1	18	1	7	0	0	1	3	1	1	0	1	0	0	4	1	0	4	1	1	1	0	0	1
12.5	10	15	0	40	1	14	1	9	0	1	1	3	1	1	1	0	0	0	7	1	0	3	1	1	1	1	1	1
12.5	10	15	0	45	0	14	4	9	0	1	1	3	1	1	1	0	1	0	6	1	0	3	1	1	1	1	1	1
17.5	15	20	0	42	0	18	1	14	0	0	1	4	1	1	1	0	1	0	8	1	0	5	1	1	1	0	0	0
22.5	20	25	0	40	1	11	1	14	0	0	1	4	1	1	1	0	1	0	9	1	0	5	1	1	1	0	0	1
12.5	10	15	1	47	0	13	1	14	0	0	1	4	1	0	1	1	0	0	8	1	0	2	0	1	1	1	1	1
9	8	10	1	55	1	12	1	14	0	0	1	4	1	1	1	0	0	0	10	1	0	3	0	1	1	1	0	1
12.5	10	15	0	48	1	20	3	14	1	0	1	6	1	1	1	0	1	0	9	1	0	3	1	1	1	1	1	1
22.5	20	25	0	47	0	20	3	14	0	0	1	4	1	1	1	1	1	0	7	1	0	4	1	1	1	1	1	1
22.5	20	25	0	18	1	14	3	14	1	1	1	5	1	1	1	0	1	0	8	1	0	5	1	1	1	1	1	1
12.5	10	15	0	19	1	13	1	14	0	0	1	5	1	1	1	0	1	0	7	1	0	4	1	1	1	1	1	1
22.5	20	25	0	18	0	13	3	14	0	0	1	5	1	0	1	0	1	0	8	1	0	5	1	1	1	1	1	1
22.5	20	25	0	66	1	11	1	14	0	0	1	6	1	1	1	0	0	1	6	1	0	4	1	1	1	1	1	1
22.5	20	25	0	52	0	18	1	14	0	0	1	5	1	1	1	1	0	1	8	1	0	6	1	1	1	1	1	1
9	8	10	0	21	0	16	1	10	0	1	0	6	1	0	1	1	0	0	5	1	0	4	1	1	1	1	1	1
9	8	10	0	20	1	11	1	10	0	1	1	6	1	0	1	0	1	0	6	1	0	3	1	1	1	1	1	1
17.5	15	20	0	59	1	12	10	14	1	1	0	4	1	1	1	1	1	0	8	5	1	4	1	1	1	0	0	1
27.5	25	30	0	57	1	18	8	14	1	1	1	6	1	1	1	0	1	0	9	4	1	6	1	1	1	1	0	1
